# Supplementary material for: Mesocellular Silica Foam as Immobilization Carrier for Production of Statin Precursors
Source: Int J Mol Sci. 2024 Feb 6;25(4):1971. doi: 10.3390/ijms25041971 (PMC10887991; doi:10.3390/ijms25041971)
Supplement: Supplementary file 1 [file ijms-25-01971-s001.zip]

Archive with 1 entries (1 files):
- ijms-2851590-supplementary.pdf
